# Supplementary material for: Anxiety in Outdoor Experiential Education: Examining Predictors, Sources, and Implications for Program Design
Source: Behav Sci (Basel). 2025 Jun 4;15(6):777. doi: 10.3390/bs15060777 (PMC12189140; doi:10.3390/bs15060777)
Supplement: Supplementary file 1 [file behavsci-15-00777-s001.zip]

Archive with 1 entries (1 files):
- behavsci-3524799-supplementary.pdf
